# Supplementary material for: History vs. legend: Retracing invasion and spread of Oxalis pes-caprae L. in Europe and the Mediterranean area
Source: PLoS One. 2017 Dec 29;12(12):e0190237. doi: 10.1371/journal.pone.0190237 (PMC5747460; doi:10.1371/journal.pone.0190237)
Supplement: S2 Table — In this table, only the earliest records for each Territorial Unit (TU) are included. Geographical entities described after NUTS (Nomenclature of Units for Territorial Statistics). (XLS) [file pone.0190237.s002.xls]

## Sheet: CITAZIONI
Country	Place	Record type	Reference	year	wild/cultivated	NUTS	note	problemi cartograf.
United Kingdom	Kew, Botanical Garden	B	Aiton, 1789	1757	cultivated	Outer London - South
France	Narbonne	H	P	1781	cultivated	Aude
Italy	Firenze, Botanical Garden (Specola)	B	Zuccagni, 1782	1782	cultivated	Firenze	dato Laura
France	Paris, Jardin des Plantes	B	Rappa, 1911	1796	cultivated	Paris
Italy	Palermo, Botanical Garden	B	Rappa, 1911	1796	cultivated	Palermo
Italy	Torino, Botanical Garden	B	Balbis, 1801	1801	cultivated	Torino	dato Laura
Italy	Genova, Botanical Garden 'Villetta di Negro'	B	Viviani, 1802	1802	cultivated	Genova	dato Laura
Malta	Malta	B	Sommier & Caruana Gatto, 1915	1806	cultivated	Malta
Italy	Ferrara, Botanical Garden	B	Campana, 1812	1812	cultivated	Ferrara	dato Laura
Italy	Novara	B	Cattaneo, 1812	1812	cultivated	Novara	dato Laura
Italy	Buttigliera d'Asti	B	Pangella, 1812	1812	cultivated	Asti	dato Laura
France	Montpellier, Botanical Garden	B	De Candolle, 1813	1813	cultivated	Hérault
Italy	Napoli, Botanical Garden	B	Tenore, 1813	1813	cultivated	Napoli
Italy	Bologna, Botanical Garden	B	Bertoloni, 1824	1824	cultivated	Bologna	dato Laura
Austria	Wien, Botanical Garden of Schönbrunn	H	W	1827	cultivated	Wien
Turkey	Izmir	H	P	1835	cultivated	Izmir
Italy	Roma, Botanical Garden	B	Donarelli, 1836	1836	cultivated	Roma	dato Laura
Italy	Pisa, Botanical Garden	H	FI	1841	cultivated	Pisa
Portugal	Coimbra, Botanical Garden	B	Santos do Vale, 1842	1842	cultivated	Baixo Mondego
France	Chambery	H	FI	1843	cultivated	Savoie
Italy	Padova, Botanical Garden	B	De Visiani, 1857	1857	cultivated	Padova	dato Laura
Italy	Catania, Botanical Garden	O	Catalogo delle piante dell'Orto Botanico di Catania, anno 1887 (P.Pavone 2012, in litteris)	1860	cultivated	Catania	dato Laura
Portugal	Lisbon, Botanical Garden	B	Index seminum Horti Botanici Scholae Polytechnicae Olyssiponensis 1878; ed.1879. (A. Clemente, in litteris)	1878	cultivated	Grande Lisboa
Austria	Linz	H	W	1878	cultivated	Linz-Wels
Germany	Erfurt	C	Haage & Schmidt, 1884	1884	cultivated	Erfurt, Kreisfreie Stadt	dato Laura
Italy	Monte Argentario, garden of the 'Casa Bianca'	H	FI	1884	cultivated	Grosseto	aggiunta mia
Italy	Perugia, Botanical Garden 'S. Pietro'	O	Undated manuscript (beginning of the 20th century?), verbal communication from M. Maovaz	1910	cultivated	Perugia	dato Laura
Italy	Ventimiglia, 'Giardini Botanici Hanbury'	B	Berger, 1912	1912	cultivated	Imperia	dato Laura
Netherlands	Haarlem	C	Van Tubergen Ltd., 1932-33.	1932	cultivated	Agglomeratie Haarlem	dato Laura
Bulgaria	Southern part of the country	B	Petrova, Flora na N. N. R. Balgarija, 7.1979 (in Hantz, 1986)	1979	cultivated			x
Switzerland	Zurich, Botanical Garden	B	Della Giovampaola, 2010	2009	cultivated	Zurich
Malta	Malta	B	Grech Delicata, 1853	1811	wild	Malta
Libya	Cyrenaica	B	Rappa, 1911	1817	wild	Al Marj	divided in 7 provinces. l Marj
Spain	Gibraltar	B	Kelaart, 1846	1826	wild	(Gibraltar)		x
Portugal	Lisbon	H	W	1828	wild	Grande Lisboa
Egypt	Alexandria	H	W	1830	wild	Al Iskandariyah
Italy	Tortolì, Orrì	H	TO	1835	wild	Ogliastra
Greece	Zakynthos island	B	Parlatore, 1872	1836	wild	Zakynthos
Italy	Palermo	B	Parlatore, 1872	1836	wild	Palermo
Portugal	Funchal	H	BM	1837	wild	Região Autόnoma da Madeira
France	Ajaccio	H	P	1837	wild	Corse-du-Sud
Algeria	Algeri	H	W	1838	wild	Algiers
Spain	Seville	H	G	1847	wild	Sevilla
Libya	Tripoli, Sukh El Giuma	H	BM	1849	wild	Tarabulus
Morocco	Tangier	H	G	1849	wild	Tanger - Tétouan
France	Hyères	H	P	1849	wild	Var
Spain	Cartagena	H	FI	1850	wild	Murcia
Spain	Barcelona	B	Lange, 1860	1851	wild	Barcelona
Spain	Cadiz	B	Lange, 1860	1851	wild	Cadiz	dato Laura
Spain	Màlaga	B	Lange, 1860	1851	wild	Malaga	dato Laura
Spain	Almeria	H	WU	1851	wild	Almeria
Italy	Napoli	H	K	1852	wild	Napoli
Spain	Tenerife	H	W	1852	wild	Tenerife
Greece	Chios island	H	WU	1853	wild	Chios
Lebanon	Beirut	B	Hantz, 1986	1854	wild	Beirut
Italy	Messina	B	Rappa, 1911	1855	wild	Messina
France	Cannes	H	P	1855	wild	Alpes-Maritimes
Italy	Cagliari	H	TO	1859	wild	Cagliari
Portugal	Coimbra, Conimbriga	H	LISU	1860	wild	Baixo Mondego
France	Bastia, surroundings of 'Case Vecchie'	H	BM	1865	wild	Haute-Corse
Portugal	Serra de Monchique	B	Colmeiro y Penido, 1885	1866	wild	Algarve	dato Laura
Spain	Majorca, Palma	B	Barceló y Combis, 1867	1867	wild	Mallorca	dato Laura
Monaco	Monaco	H	K	1868	wild	Monaco		x
Italy	Genova, Cesino	H	GDOR	1869	wild	Genova
Algeria	Oran	H	NICE	1869	wild	Oran
Turkey	Izmir	B	Parlatore, 1872	1872	wild	Izmir
Italy	Lampedusa island	B	Sommier, 1904	1872	wild	Agrigento
Spain	Minorca, Mahon	H	FI	1872	wild	Menorca
Italy	Catania, Misterbianco	H	FI	1873	wild	Catania
Greece	Corfu island	H	G	1873	wild	Kerkyra
Algeria	Bone, St. Anne	H	FI	1874	wild	Annaba
Greece	Cape Matapan	B	Ducellier, 1913	1880	wild	Lakonia
Cyprus	Larnaka	B	Meikle, 1977	1880	wild	Kypros/Kibris
Spain	Ayamonte	B	Willkomm & Lange, 1881	1880	wild	Huelva
Italy	Sanremo	H	FI	1880	wild	Imperia
Italy	Noto	B	Silipranti, 1885	1882	wild	Siracusa	dato Laura
Tunisia	Tunis, Belvedere	H	FI	1882	wild	Tunis
Greece	Chania	H	BM	1883	wild	Chania
Italy	Surroundings of Catanzaro	H	FI	1883	wild	Catanzaro
Italy	Alghero	H	WU	1883	wild	Sassari
Spain	La Sénia	H	BM	1886	wild	Tarragona
Egypt	Cairo	B	Rappa, 1911	1887	wild	Al Qahirah
Egypt	Esneh	B	Rappa, 1911	1887	wild	Qina
Greece	Rhodes	H	WU	1889	wild	Dodekanisos
Malta	Gozo	B	Henslow, 1894	1890	wild	Gozo and Comino / Ghawdex u Kemmuna
Greece	Attica	B	Rappa, 1911	1893	wild	Attiki
Italy	La Maddalena island	B	Vaccari, 1899	1894	wild	Olbia-Tempio	dato Laura
Tunisia	Manouba	B	Bonnet & Barratte, 1896	1896	wild	Manubah
Italy	Padova, Botanical Garden	H	FI	1896	wild	Padova
France	Marseille	B	Rouy et Foucaud, 1897	1897	wild	Bouches-du-Rhone
France	Perpignan	B	Rouy et Foucaud, 1897	1897	wild	Pyrenees-Orientales
Italy	Bitonto	B	Rappa, 1911	1898	wild	Bari
Italy	Caserta, vallone Civicorno	H	CAT	1899	wild	Caserta
United Kingdom	Guernsey, Channel Islands	B	Marquand, 1901	1900	wild	(Channel Islands)	dato Laura	x
Spain	Baiona	B	Merino, 1905	1905	wild	Pontevedra	dato Laura
Italy	Gioia Tauro	H	FI	1906	wild	Reggio di Calabria
Israel	Jaffa	H	L	1906	wild	Tel Aviv
Portugal	Odemira	B	Rappa, 1911	1908	wild	Alentejo Litoral
Portugal	Douro	B	Rappa, 1911	1908	wild	Douro
Morocco	Mountain of Gurugu	H	W	1908	wild	Oriental
Tunisia	Gabès	B	Ducellier, 1913	1909	wild	Gabès
Italy	Vernazza, Corniglia	H	TO	1910	wild	La Spezia
Israel	Jerusalem	H	G	1911	wild	Jerusalem
Morocco	Casablanca	B	Pitard, 1913	1912	wild	Grand Casablanca
Italy	Oristano	H	FI	1912	wild	Oristano
Algeria	(Bougie) Béjaïa	B	Ducellier, 1913	1913	wild	Béjaïa
Algeria	(Orleansville) Chlef	B	Ducellier, 1913	1913	wild	Chlef
Algeria	(Perregaux) Mohammadia	B	Ducellier, 1913	1913	wild	Muaskar
Algeria	(Philippeville) Skikda	B	Ducellier, 1913	1913	wild	Skikda
Greece	Heraklion, Knossos	H	WU	1914	wild	Irakleio
Morocco	Rabat	B	Braun-Blanquet & Maire, 1924	1921	wild	Rabat - Salé - Zemmour - Zaer
Italy	Pantelleria island	B	Pignatti,1982	1921	wild	Trapani	Pignatti
Italy	Marina di Massa	B	Viegi & Cela Renzoni, 1981	1923	wild	Massa-Carrara
Tunisia	Sousse	B	Burollet, 1927	1927	wild	Sousse
Italy	Amalfi	H	L	1928	wild	Salerno
Israel	Haifa	B	Post, 1932	1932	wild	Haifa
Lebanon	Sidon	B	Post, 1932	1932	wild	South Lebanon
Syria	Damascus	B	Post, 1932	1932	wild	Damascus
Italy	Ariano Irpino	B	Viegi et al., 1974	1932	wild	Avellino
Italy	Guidonia	B	Pignatti,1982	1934	wild	Roma	Pignatti
Greece	Between Vathy and Kotsikas	H	BM	1934	wild	Samos
Italy	Caltanissetta	H	RO	1935	wild	Caltanissetta
Italy	Agro Pontino, Borgo Grappa	H	FI	1936	wild	Latina
Turkey	Antalya	H	K	1936	wild	Antalya
Spain	Motril	H	L	1936	wild	Granada
Italy	Pontoglio	B	Pignatti,1982	1951	wild	Brescia	Pignatti
United Kingdom	St. Mary's, Isles of Scilly	H	K	1953	wild	Cornwall and Isles of Scilly
Portugal	Elvas, Varche; Quinta de Sta. Rita.	H	LISU	1953	wild	Alto Alentejo
Morocco	Marrakech	B	Négre, 1962	1955	wild	Marrakech - Tensift - Al Haouz
Spain	Almendral and San Roque	H	BM	1955	wild	Badajoz
Italy	Marciana Marina	H	WU	1955	wild	Livorno
United Kingdom	Teignmouth	B	Young, 1957	1957	wild	Devon CC
Libya	Benghazi	H	BM	1958	wild	Benghazi
Lebanon	Shemlan	H	K	1958	wild	Mount Lebanon
Italy	State highway from Paola to Nicastro	H	FI	1960	wild	Cosenza
Israel	Palmachim	H	WAG	1961	wild	HaMerkaz
Greece	Mykonos	H	K	1965	wild	Cyclades
Italy	Monte Argentario, near Porto Ercole	H	FI	1966	wild	Grosseto
Spain	Ibiza	H	BM	1968	wild	Eivissa y Formentera
Italy	Pozzallo - Pantano Bruno	H	CAT	1968	wild	Ragusa
Morocco	Ben Slimane	H	WAG	1970	wild	Chaouia - Ouardigha
Morocco	Between Cap Beddouza and Cap Safi	H	BM	1972	wild	Doukkala - Abda
Italy	San Pietro island, Carloforte	B	De Marco & Mossa, 1974	1973	wild	Carbonia-Iglesias
Italy	Enna	H	L	1975	wild	Enna
Greece	Rethymno, Perama	H	BM	1980	wild	Rethymni
Turkey	19 km east of Datça	H	W	1982	wild	Mugla
Portugal	Reserva Natural do Estuario do Tejo	H	LISU	1983	wild	Leziria do Tejo
Italy	San Menaio	H	ANC	1984	wild	Foggia
Italy	Panicale	H	SIENA	1984	wild	Perugia
Egypt	Sinai	B	Hantz, 1986	1986	wild	Shamal Sina'	Hantz, 1985
Italy	Fara in Sabina, Coreste Terra	H	RO	1986	wild	Rieti
Italy	Monteroni, near Villa Tresca	H	LEC	1987	wild	Lecce
Italy	Mesagne, San Nicola	H	LEC	1988	wild	Brindisi
Italy	Monterosi	H	UTV	1988	wild	Viterbo
Spain	Alicante	B	De Bolòs and Vigo, 1990	1990	wild	Alicante / Alacant
Spain	Plana Alta	B	De Bolòs and Vigo, 1990	1990	wild	Castellon / Castello
Spain	Baix Empordà	B	De Bolòs and Vigo, 1990	1990	wild	Girona
Spain	Ribera Baixa	B	De Bolòs and Vigo, 1990	1990	wild	Valencia / Valencia
Italy	Manduria	H	LEC	1990	wild	Taranto
Italy	Siena, Fortezza Medicea	H	SIENA	1992	wild	Siena
Jordan	Amman	H	W	1992	wild	Amman
Portugal	Amorosa	H	BR	1994	wild	Grande Porto
Italy	Boissano	H	TO	1994	wild	Savona
Italy	Civitanova Marche	H	ANC	1995	wild	Macerata
Italy	Ancona, Pietra La Croce	B	Viegi et al., 2003	1996	wild	Ancona
Italy	Fluminese	B	Ballero et al., 2000	1997	wild	Medio Campidano
Italy	Crotone, along the road to Capo Colonna	H	CLU	1999	wild	Crotone
Israel	Bethlehem	H	K	1999	wild	West Bank
Portugal	Peniche, Berlengas islands	H	LISU	1999	wild	Oeste
Croatia	Komiža, island of Vis	B	Bogdanovic et al., 2003	2000	wild	Splitsko-dalmatinska zupanija
Portugal	Along the road from Vidigueira to Alqueva	H	LISU	2001	wild	Baixo Alentejo
Italy	Teccu	B	Bocchieri & Iiriti, 2003	2003	wild	Nuoro
Greece	Sitia, near Faneromeny monastery	H	BM	2003	wild	Lasithi
Morocco	Arbaoua	B	Castro et al., 2007	2006	wild	Gharb - Chrarda - Beni Hssen
Morocco	Al Hoceima	B	Castro et al., 2007	2006	wild	Taza - Al Hoceima - Taounate
Portugal	Cacia	B	Castro et al., 2007	2006	wild	Baixo Vouga
Portugal	Pegões	B	Castro et al., 2007	2006	wild	Peninsula de Setúbal
Portugal	Mira	B	Castro et al., 2007	2006	wild	Pinhal Litoral
Spain	Muxia	B	Castro et al., 2007	2006	wild	A Coruña
Italy	Along the road from Buti to Prato Ceragiola	H	PI	2006	wild	Pisa
Portugal	Belinhos	B	Castro et al., 2013	2010	wild	Cávado
Portugal	Praia do Carreço	B	Castro et al., 2013	2010	wild	Minho-Lima

## Sheet: NUTS&NoEU
CNTR_CODE	NAME_ASCI
SYR	Aleppo (Halab)
SYR	Ar Raqqah
SYR	As Suwayda'
SYR	Damascus
SYR	Dar`a
SYR	Dayr Az Zawr
SYR	Hamah
SYR	Hasaka (Al Haksa)
SYR	Homs (Hims)
SYR	Idlib
SYR	Lattakia (Al Ladhiqiyah)
SYR	Quneitra
SYR	Rif Dimashq
SYR	Tartus
LBN	An Nabatiyah
LBN	Beirut
LBN	Beqaa
LBN	Mount Lebanon
LBN	North Lebanon
LBN	South Lebanon
ISR	Golan
ISR	HaDarom
ISR	Haifa
ISR	HaMerkaz
ISR	HaZafon
ISR	Jerusalem
ISR	Tel Aviv
EGY	Ad Daqahliyah
EGY	Al Bahr al Ahmar
EGY	Al Buhayrah
EGY	Al Fayyum
EGY	Al Gharbiyah
EGY	Al Iskandariyah
EGY	Al Isma`iliyah
EGY	Al Jizah
EGY	Al Minufiyah
EGY	Al Minya
EGY	Al Qahirah
EGY	Al Qalyubiyah
EGY	Al Wadi al Jadid
EGY	As Suways
EGY	Ash Sharqiyah
EGY	Aswan
EGY	Asyut
EGY	Bani Suwayf
EGY	Bur Sa`id
EGY	Dumyat
EGY	Janub Sina'
EGY	Kafr ash Shaykh
EGY	Matruh
EGY	Qina
EGY	Shamal Sina'
EGY	Suhaj
LBY	Ajdabiya
LBY	Al Butnan
LBY	Al Hizam Al Akhdar
LBY	Al Jabal al Akhdar
LBY	Al Jifarah
LBY	Al Jufrah
LBY	Al Kufrah
LBY	Al Marj
LBY	Al Marqab
LBY	Al Qubbah
LBY	Al Wahah
LBY	An Nuqat al Khams
LBY	Ash Shati'
LBY	Az Zawiyah
LBY	Bani Walid
LBY	Benghazi
LBY	Darnah
LBY	Ghadamis
LBY	Gharyan
LBY	Ghat
LBY	Misratah
LBY	Mizdah
LBY	Murzuq
LBY	Nalut
LBY	Sabha
LBY	Sabratah Surman
LBY	Surt
LBY	Tajura' wa an Nawahi al Arba
LBY	Tarabulus
LBY	Tarhunah-Masallatah
LBY	Wadi Al Hayat
LBY	Yafran-Jadu
TUN	Ariana
TUN	Ben Arous (Tunis Sud)
TUN	Bizerte
TUN	BΘja
TUN	GabΦs
TUN	Gafsa
TUN	Jendouba
TUN	Kairouan
TUN	KassΘrine
TUN	Kebili
TUN	Le Kef
TUN	Mahdia
TUN	Manubah
TUN	Monastir
TUN	MΘdenine
TUN	Nabeul
TUN	Sfax
TUN	Sidi Bou Zid
TUN	Siliana
TUN	Sousse
TUN	Tataouine
TUN	Tozeur
TUN	Tunis
TUN	Zaghouan
MAR	Chaouia - Ouardigha
MAR	Doukkala - Abda
MAR	FΦs - Boulemane
MAR	Gharb - Chrarda - BΘni Hssen
MAR	Grand Casablanca
MAR	Guelmim - Es-Semara
MAR	LaΓyoune - Boujdour - Sakia El Hamra
MAR	Marrakech - Tensift - Al Haouz
MAR	MeknΦs - Tafilalet
MAR	Oriental
MAR	Rabat - SalΘ - Zemmour - Zaer
MAR	Souss - Massa - DraΓ
MAR	Tadla - Azilal
MAR	Tanger - TΘtouan
MAR	Taza - Al Hoceima - Taounate
BIH	Federacija Bosna i Hercegovina
BIH	Repuplika Srpska
ALB	Berat
ALB	Dibδr
ALB	Durrδs
ALB	Elbasan
ALB	Fier
ALB	Gjirokastδr
ALB	Korτδ
ALB	Kukδs
ALB	Lezhδ
ALB	Shkodδr
ALB	Tiranδ
ALB	Vlorδ
KO-	╨akovica
KO-	Gnjilane
KO-	Kosovska Mitrovica
KO-	Pecki
KO-	Pristina
KO-	Prizren
KO-	UroÜevac
MNE	Andrijevica
MNE	Bar
MNE	Berane
MNE	Bijelo Polje
MNE	Budva
MNE	Cetinje
MNE	Danilovgrad
MNE	Herceg Novi
MNE	KolaÜin
MNE	Kotor
MNE	Mojkovac
MNE	NikÜic
MNE	Plav
MNE	Pljevlja
MNE	Plu₧ine
MNE	Podgorica
MNE	Ro₧aje
MNE	èavnik
MNE	Tivat
MNE	Ulcinj
MNE	Äabljak
SRB	Borski
SRB	Branicevski
SRB	Grad Beograd
SRB	Jablanicki
SRB	Ju₧no-Backi
SRB	Ju₧no-Banatski
SRB	Kolubarski
SRB	Macvanski
SRB	Moravicki
SRB	NiÜavski
SRB	Pcinjski
SRB	Pirotski
SRB	Podunavski
SRB	Pomoravski
SRB	Rasinski
SRB	RaÜki
SRB	Severno-Backi
SRB	Severno-Banatski
SRB	Srednje-Banatski
SRB	Sremski
SRB	èumadijski
SRB	Toplicki
SRB	Zajecarski
SRB	Zapadno-Backi
SRB	Zlatiborski
JOR	Ajlun
JOR	Amman
JOR	Aqaba
JOR	Balqa
JOR	Irbid
JOR	Jarash
JOR	Karak
JOR	Ma`an
JOR	Madaba
JOR	Mafraq
JOR	Tafilah
JOR	Zarqa
PSE	Gaza
PSE	West Bank
ALG	Adrar
ALG	Aïn Defla
ALG	Aïn Témouchent
ALG	Algiers
ALG	Annaba
ALG	Batna
ALG	Béchar
ALG	Béjaïa
ALG	Biskra
ALG	Blida
ALG	Bordj Bou Arréridj
ALG	Bouira
ALG	Boumerdès
ALG	Chlef
ALG	Constantine
ALG	Djelfa
ALG	El Bayadh
ALG	El Oued
ALG	El Tarf
ALG	Ghardaïa
ALG	Guelma
ALG	Illizi
ALG	Jijel
ALG	Khenchela
ALG	Laghouat
ALG	Médéa
ALG	Mila
ALG	Mostaganem
ALG	M'Sila
ALG	Muaskar
ALG	Naama
ALG	Oran
ALG	Ouargla
ALG	Oum el-Bouaghi
ALG	Relizane
ALG	Saida
ALG	Sétif
ALG	Sidi Bel Abbes
ALG	Skikda
ALG	Souk Ahras
ALG	Tamanghasset
ALG	Tébessa
ALG	Tiaret
ALG	Tindouf
ALG	Tipasa
ALG	Tissemsilt
ALG	Tizi Ouzou
ALG	Tlemcen
UK	Shetland Islands
UK	Orkney Islands
UK	Caithness & Sutherland and Ross & Cromarty
UK	Eilean Siar (Western Isles)
DK	Nordjylland
UK	Inverness & Nairn and Moray, Badenoch & Strathspey
UK	Aberdeen City and Aberdeenshire
UK	Lochaber, Skye & Lochalsh, Arran & Cumbrae and Argyll & Bute
UK	Angus and Dundee City
UK	Perth & Kinross and Stirling
DK	Vestjylland
DK	Ostjylland
UK	Clackmannanshire and Fife
UK	East Dunbartonshire, West Dunbartonshire and Helensburgh & Lomond
DK	Nordsjaelland
UK	Falkirk
UK	East Lothian and Midlothian
UK	North Lanarkshire
DK	Vest- og Sydsjaelland
UK	West Lothian
UK	Edinburgh, City of
UK	Inverclyde, East Renfrewshire and Renfrewshire
DK	Sydjylland
UK	Scottish Borders
UK	Glasgow City
UK	East Ayrshire and North Ayrshire mainland
UK	South Lanarkshire
DK	Kobenhavns omegn
DK	Ostsjaelland
DK	Byen Kobenhavn
DK	Fyn
UK	South Ayrshire
UK	Dumfries & Galloway
UK	North of Northern Ireland
UK	East Cumbria
UK	Tyneside
DE	Nordfriesland
UK	East of Northern Ireland
UK	West Cumbria
UK	West and South of Northern Ireland
UK	Sunderland
UK	Durham CC
DE	Schleswig-Flensburg
PL	Gdanski
DE	Flensburg, Kreisfreie Stadt
PL	Slupski
UK	Hartlepool and Stockton-on-Tees
DE	Rugen
UK	Outer Belfast
UK	Belfast
UK	South Teesside
DE	Rendsburg-Eckernforde
UK	Darlington
PL	Trojmiejski
PL	Koszalinski
UK	North Yorkshire CC
DE	Nordvorpommern
PL	Elblaski
DE	Plon
DE	Kiel, Kreisfreie Stadt
PL	Suwalski
PL	Olsztynski
DE	Ostholstein
DE	Dithmarschen
PL	Elcki
DE	Stralsund, Kreisfreie Stadt
DE	Bad Doberan
DE	Rostock, Kreisfreie Stadt
UK	Lancashire CC
PL	Starogardzki
DE	Ostvorpommern
UK	East Riding of Yorkshire
PL	Stargardzki
DE	Neumunster, Kreisfreie Stadt
DE	Greifswald, Kreisfreie Stadt
DE	Segeberg
DE	Steinburg
UK	York
DE	Demmin
PL	Szczecinski
DE	Gustrow
DE	Nordwestmecklenburg
DE	Lubeck, Kreisfreie Stadt
UK	Bradford
UK	Leeds
IE	Midland
DE	Wismar, Kreisfreie Stadt
DE	Stormarn
IE	Mid-East
DE	Pinneberg
DE	Cuxhaven
UK	Blackpool
DE	Stade
DE	Herzogtum Lauenburg
UK	Calderdale, Kirklees and Wakefield
UK	Kingston upon Hull, City of
DE	Parchim
DE	Uecker-Randow
UK	Blackburn with Darwen
PL	Grudziadzki
DE	Mecklenburg-Strelitz
DE	Hamburg
PL	Bialostocki
DE	Friesland (D)
UK	North and North East Lincolnshire
DE	Wittmund
DE	Muritz
UK	Sefton
DE	Schwerin, Kreisfreie Stadt
DE	Aurich
UK	Greater Manchester North
UK	Barnsley, Doncaster and Rotherham
PL	Pilski
DE	Ludwigslust
DE	Wilhelmshaven, Kreisfreie Stadt
IE	Dublin
DE	Neubrandenburg, Kreisfreie Stadt
UK	Lincolnshire
DE	Wesermarsch
DE	Bremerhaven, Kreisfreie Stadt
DE	Rotenburg (Wumme)
DE	Uckermark
PL	Lomzynski
UK	Greater Manchester South
UK	South and West Derbyshire
PL	Miasto Szczecin
UK	East Merseyside
DE	Harburg
UK	Sheffield
UK	North Nottinghamshire
UK	Halton and Warrington
PL	Ostrolecko-siedlecki
UK	Liverpool
NL	Overig Groningen
PL	Bydgosko-Torunski
UK	Wirral
UK	Isle of Anglesey
NL	Delfzijl en omgeving
NL	Noord-Friesland
DE	Emden, Kreisfreie Stadt
DE	Osterholz
UK	Cheshire CC
DE	Luneburg, Landkreis
DE	Leer
DE	Prignitz
UK	Flintshire and Wrexham
DE	Ammerland
UK	Conwy and Denbighshire
UK	East Derbyshire
DE	Ostprignitz-Ruppin
PL	Wloclawski
PL	Ciechanowsko-plocki
NL	Oost-Groningen
DE	Oberhavel
DE	Luchow-Dannenberg
UK	Gwynedd
DE	Bremen, Kreisfreie Stadt
UK	Staffordshire CC
DE	Soltau-Fallingbostel
NL	Noord-Drenthe
DE	Oldenburg (Oldenburg), Kreisfreie Stadt
DE	Uelzen
DE	Cloppenburg
DE	Verden
DE	Oldenburg, Landkreis
IE	Mid-West
NL	Zuidoost-Friesland
NL	Zuidwest-Friesland
PL	Gorzowski
DE	Emsland
DE	Delmenhorst, Kreisfreie Stadt
UK	South Nottinghamshire
UK	Stoke-on-Trent
DE	Barnim
DE	Diepholz
DE	Stendal
UK	Nottingham
NL	Kop van Noord-Holland
UK	Shropshire CC
NL	Zuidoost-Drenthe
UK	Norfolk
UK	Leicestershire CC and Rutland
UK	Derby
DE	Altmarkkreis Salzwedel
DE	Celle
NL	Zuidwest-Drenthe
IE	South-East (IRL)
DE	Nienburg (Weser)
UK	Powys
PL	Poznanski
DE	Vechta
DE	Markisch-Oderland
NL	Noord-Overijssel
NL	Flevoland
DE	Gifhorn
UK	Telford and Wrekin
DE	Havelland
NL	Alkmaar en omgeving
PL	Leszczynski
UK	Cambridgeshire CC
PL	Koninski
DE	Osnabruck, Landkreis
UK	Leicester
UK	Warwickshire
DE	Region Hannover
UK	Peterborough
DE	Berlin
UK	Walsall and Wolverhampton
DE	Grafschaft Bentheim
PL	Warszawski-wschodni
UK	Northamptonshire
NL	Groot-Amsterdam
UK	Birmingham
NL	IJmond
DE	Jerichower Land
UK	Dudley and Sandwell
UK	South West Wales
DE	Potsdam-Mittelmark
UK	Suffolk
NL	Zaanstreek
DE	Minden-Lubbecke
NL	Veluwe
DE	Potsdam, Kreisfreie Stadt
UK	Solihull
PL	Miasto Poznan
DE	Borde
DE	Oder-Spree
NL	Twente
DE	Wolfsburg, Kreisfreie Stadt
DE	Brandenburg an der Havel, Kreisfreie Stadt
DE	Steinfurt
NL	Zuidwest-Overijssel
DE	Helmstedt
UK	Coventry
UK	Worcestershire
DE	Schaumburg
DE	Peine
NL	Agglomeratie Haarlem
DE	Dahme-Spreewald
PL	Warszawski-zachodni
DE	Teltow-Flaming
DE	Frankfurt (Oder), Kreisfreie Stadt
UK	Herefordshire, County of
PL	Skierniewicki
NL	Het Gooi en Vechtstreek
PL	Zielonogorski
PL	Miasto Warszawa
DE	Braunschweig, Kreisfreie Stadt
DE	Osnabruck, Kreisfreie Stadt
NL	Agglomeratie Leiden en Bollenstreek
UK	Bedfordshire CC
DE	Wolfenbuttel
NL	Utrecht
DE	Hildesheim
PL	Bialski
DE	Hameln-Pyrmont
DE	Herford
NL	Achterhoek
DE	Borken
NL	Oost-Zuid-Holland
DE	Magdeburg, Kreisfreie Stadt
DE	Salzgitter, Kreisfreie Stadt
UK	Milton Keynes
DE	Lippe
NL	Agglomeratie 's-Gravenhage
UK	Oxfordshire
PL	Kaliski
DE	Gutersloh
DE	Bielefeld, Kreisfreie Stadt
UK	Gloucestershire
DE	Warendorf
DE	Anhalt-Bitterfeld
UK	Essex CC
NL	Arnhem/Nijmegen
UK	Buckinghamshire CC
UK	Hertfordshire
PL	Sieradzki
DE	Salzland
PL	Pulawski
NL	Groot-Rijnmond
DE	Coesfeld
DE	Munster, Kreisfreie Stadt
DE	Harz
DE	Spree-Neisse
DE	Goslar
NL	Delft en Westland
DE	Wittenberg
DE	Holzminden
PL	Lodzki
NL	Zuidwest-Gelderland
UK	Monmouthshire and Newport
NL	Zuidoost-Zuid-Holland
DE	Dessau-Rosslau, Kreisfreie Stadt
DE	Northeim
UK	Luton
DE	Hoxter
DE	Kleve
DE	Oberspreewald-Lausitz
DE	Elbe-Elster
DE	Paderborn
DE	Cottbus, Kreisfreie Stadt
PL	Radomski
PL	Miasto Lodz
UK	Central Valleys
DE	Osterode am Harz
NL	Noordoost-Noord-Brabant
NL	Midden-Noord-Brabant
UK	Gwent Valleys
DE	Recklinghausen
DE	Wesel
UK	Bridgend and Neath Port Talbot
PL	Legnicko-Glogowski
NL	Noord-Limburg
UK	Swansea
NL	Overig Zeeland
PL	Piotrkowski
NL	West-Noord-Brabant
DE	Hamm, Kreisfreie Stadt
DE	Unna
DE	Mansfeld-Sudharz
DE	Soest
PL	Lubelski
UK	Wiltshire CC
UK	Swindon
UK	Outer London - East and North East
DE	Torgau-Oschatz
UK	Bath and North East Somerset, North Somerset and South Gloucestershire
DE	Saalekreis
UK	Outer London - West and North West
DE	Delitzsch
DE	Kassel, Landkreis
DE	Nordhausen
PL	Wroclawski
DE	Gottingen
DE	Bottrop, Kreisfreie Stadt
DE	Gelsenkirchen, Kreisfreie Stadt
UK	Inner London - East
DE	Dortmund, Kreisfreie Stadt
NL	Zuidoost-Noord-Brabant
DE	Niederschlesischer Oberlausitzkreis
DE	Eichsfeld
DE	Oberhausen, Kreisfreie Stadt
UK	Berkshire
UK	Southend-on-Sea
DE	Herne, Kreisfreie Stadt
UK	Inner London - West
UK	Thurrock
UK	Cardiff and Vale of Glamorgan
DE	Duisburg, Kreisfreie Stadt
DE	Hochsauerlandkreis
UK	Bristol, City of
DE	Kamenz
DE	Halle (Saale), Kreisfreie Stadt
DE	Essen, Kreisfreie Stadt
DE	Bochum, Kreisfreie Stadt
PL	Jeleniogorski
DE	Waldeck-Frankenberg
BE	Arr. Turnhout
UK	Medway
DE	Ennepe-Ruhr-Kreis
BE	Arr. Antwerpen
UK	Kent CC
DE	Markischer Kreis
DE	Mulheim an der Ruhr,Kreisfreie Stadt
UK	Surrey
DE	Muldentalkreis
DE	Hoyerswerda, Kreisfreie Stadt
DE	Riesa-Grossenhain
UK	Outer London - South
DE	Leipzig, Kreisfreie Stadt
DE	Kyffhauserkreis
DE	Viersen
DE	Werra-Meissner-Kreis
DE	Hagen, Kreisfreie Stadt
NL	Zeeuwsch-Vlaanderen
DE	Krefeld, Kreisfreie Stadt
DE	Mettmann
PL	Chelmsko-zamojski
BE	Arr. Brugge
DE	Bautzen
DE	Kassel, Kreisfreie Stadt
BE	Arr. Sint-Niklaas
DE	Dusseldorf, Kreisfreie Stadt
DE	Leipziger Land
NL	Midden-Limburg
DE	Unstrut-Hainich-Kreis
PL	Kielecki
DE	Rhein-Kreis Neuss
UK	Somerset
DE	Sommerda
DE	Burgenland (D)
DE	Wuppertal, Kreisfreie Stadt
BE	Arr. Oostende
BE	Arr. Eeklo
BE	Arr. Maaseik
DE	Schwalm-Eder-Kreis
DE	Oberbergischer Kreis
DE	Meissen
DE	Monchengladbach, Kreisfreie Stadt
DE	Olpe
UK	Devon CC
DE	Dobeln
DE	Gorlitz, Kreisfreie Stadt
DE	Remscheid, Kreisfreie Stadt
BE	Arr. Gent
DE	Solingen, Kreisfreie Stadt
PL	Miasto Wroclaw
PL	Nyski
DE	Heinsberg
DE	Lobau-Zittau
BE	Arr. Mechelen
DE	Dresden, Kreisfreie Stadt
UK	West Sussex
BE	Arr. Veurne
DE	Rheinisch-Bergischer Kreis
DE	Wartburgkreis
DE	Siegen-Wittgenstein
BE	Arr. Hasselt
UK	East Sussex CC
BE	Arr. Dendermonde
PL	Opolski
BE	Arr. Diksmuide
DE	Weimarer Land
DE	Gotha
DE	Mittweida
BE	Arr. Tielt
DE	Altenburger Land
PL	Czestochowski
DE	Leverkusen, Kreisfreie Stadt
DE	Sachsische Schweiz
FR	Nord
DE	Saale-Holzland-Kreis
DE	Hersfeld-Rotenburg
DE	Koln, Kreisfreie Stadt
DE	Erfurt, Kreisfreie Stadt
UK	Dorset CC
PL	Sandomiersko-jedrzejowski
NL	Zuid-Limburg
BE	Arr. Roeselare
DE	Weisseritzkreis
DE	Rhein-Erft-Kreis
CZ	Ustecky kraj
DE	Eisenach, Kreisfreie Stadt
DE	Freiberg
BE	Arr. Leuven
DE	Duren
BE	Arr. Halle-Vilvoorde
DE	Weimar, Kreisfreie Stadt
PL	Walbrzyski
CZ	Liberecky kraj
BE	Arr. Tongeren
FR	Pas-de-Calais
DE	Marburg-Biedenkopf
BE	Arr. Aalst
DE	Jena, Kreisfreie Stadt
DE	Gera, Kreisfreie Stadt
DE	Greiz
BE	Arr. Ieper
UK	Southampton
BE	Arr. Oudenaarde
DE	Aachen, Kreis
DE	Rhein-Sieg-Kreis
DE	Altenkirchen (Westerwald)
UK	Cornwall and Isles of Scilly
DE	Chemnitzer Land
DE	Ilm-Kreis
BE	Arr. Kortrijk
BE	Arr. de Bruxelles-Capitale / Arr. van Brussel-Hoofdstad
DE	Chemnitz, Kreisfreie Stadt
UK	Brighton and Hove
DE	Lahn-Dill-Kreis
UK	Portsmouth
DE	Aachen, Kreisfreie Stadt
DE	Zwickauer Land
PL	Bytomski
DE	Schmalkalden-Meiningen
DE	Vogelsbergkreis
DE	Saalfeld-Rudolstadt
PL	Tarnobrzeski
DE	Zwickau, Kreisfreie Stadt
BE	Arr. Liege
BE	Arr. Mouscron
DE	Fulda
BE	Arr. Nivelles
DE	Mittlerer Erzgebirgskreis
DE	Stollberg
DE	Saale-Orla-Kreis
UK	Bournemouth and Poole
DE	Euskirchen
BE	Arr. Ath
CZ	Kralovehradecky kraj
DE	Bonn, Kreisfreie Stadt
BE	Arr. Tournai
UK	Isle of Wight
BE	Arr. Verviers - communes francophones
BE	Arr. Soignies
BE	Arr. Waremme
DE	Westerwaldkreis
DE	Annaberg
PL	Sosnowiecki
DE	Neuwied
DE	Giessen, Landkreis
DE	Vogtlandkreis
DE	Suhl, Kreisfreie Stadt
DE	Aue-Schwarzenberg
DE	Ahrweiler
BE	Arr. Namur
BE	Arr. Huy
CZ	Stredocesky kraj
BE	Arr. Mons
DE	Hildburghausen
BE	Arr. Charleroi
DE	Limburg-Weilburg
DE	Plauen, Kreisfreie Stadt
DE	Rhon-Grabfeld
PL	Gliwicki
DE	Sonneberg
DE	Kronach
BE	Bezirk Verviers - Deutschsprachige Gemeinschaft
PL	Krakowski
UK	Torbay
DE	Wetteraukreis
PL	Rzeszowski
DE	Mayen-Koblenz
BE	Arr. Thuin
DE	Main-Kinzig-Kreis
CZ	Karlovarsky kraj
CZ	Olomoucky kraj
PL	Oswiecimski
UK	Plymouth
BE	Arr. Marche-en-Famenne
DE	Bad Kissingen
DE	Hof, Landkreis
BE	Arr. Dinant
DE	Hochtaunuskreis
DE	Rhein-Lahn-Kreis
DE	Koblenz, Kreisfreie Stadt
PL	Przemyski
DE	Coburg, Landkreis
DE	Daun
FR	Somme
PL	Tarnowski
DE	Hof, Kreisfreie Stadt
PL	Katowicki
BE	Arr. Bastogne
BE	Arr. Philippeville
CZ	Moravskoslezsky kraj
DE	Bitburg-Prum
DE	Coburg, Kreisfreie Stadt
DE	Rheingau-Taunus-Kreis
DE	Cochem-Zell
DE	Kulmbach
DE	Rhein-Hunsruck-Kreis
PL	Rybnicki
PL	Tyski
DE	Main-Spessart
DE	Hassberge
DE	Schweinfurt, Landkreis
DE	Wunsiedel i. Fichtelgebirge
DE	Frankfurt am Main, Kreisfreie Stadt
DE	Lichtenfels
CZ	Pardubicky kraj
DE	Main-Taunus-Kreis
LU	Luxembourg (Grand-Duche)
CZ	Hlavni mesto Praha
FR	Ardennes
DE	Wiesbaden, Kreisfreie Stadt
DE	Aschaffenburg, Landkreis
DE	Offenbach am Main, Kreisfreie Stadt
DE	Bayreuth, Landkreis
DE	Offenbach, Landkreis
DE	Bernkastel-Wittlich
PL	Miasto Krakow
BE	Arr. Neufchateau
CZ	Plzensky kraj
DE	Schweinfurt, Kreisfreie Stadt
DE	Bamberg, Landkreis
DE	Gross-Gerau
DE	Mainz-Bingen
FR	Seine-Maritime
FR	Aisne
DE	Tirschenreuth
DE	Mainz, Kreisfreie Stadt
DE	Aschaffenburg, Kreisfreie Stadt
DE	Darmstadt-Dieburg
DE	Bad Kreuznach
DE	Bayreuth, Kreisfreie Stadt
PL	Bielski
DE	Wurzburg, Landkreis
DE	Darmstadt, Kreisfreie Stadt
DE	Miltenberg
DE	Bamberg, Kreisfreie Stadt
DE	Trier-Saarburg
DE	Kitzingen
DE	Alzey-Worms
DE	Birkenfeld
DE	Forchheim
PL	Krosnienski
CZ	Vysocina
BE	Arr. Arlon
DE	Trier, Kreisfreie Stadt
DE	Neustadt a. d. Waldnaab
DE	Odenwaldkreis
DE	Wurzburg, Kreisfreie Stadt
PL	Nowosadecki
DE	Main-Tauber-Kreis
DE	Erlangen-Hochstadt
BE	Arr. Virton
DE	Donnersbergkreis
FR	Oise
DE	Amberg-Sulzbach
DE	Neustadt a. d. Aisch-Bad Windsheim
DE	Bergstrasse
DE	Worms, Kreisfreie Stadt
FR	Manche
DE	Kusel
DE	Weiden i. d. Opf, Kreisfreie Stadt
DE	Nurnberger Land
DE	Neckar-Odenwald-Kreis
DE	Erlangen, Kreisfreie Stadt
DE	St. Wendel
CZ	Jihomoravsky kraj
DE	Bad Durkheim
DE	Rhein-Neckar-Kreis
CZ	Jihocesky kraj
FR	Meuse
SK	Zilinsky kraj
DE	Merzig-Wadern
DE	Rhein-Pfalz-Kreis
DE	Kaiserslautern, Landkreis
DE	Schwandorf
DE	Mannheim, Stadtkreis
DE	Frankenthal (Pfalz), Kreisfreie Stadt
FR	Meurthe-et-Moselle
DE	Furth, Landkreis
DE	Ludwigshafen am Rhein, Kreisfreie Stadt
DE	Furth, Kreisfreie Stadt
DE	Nurnberg, Kreisfreie Stadt
CZ	Zlinsky kraj
FR	Moselle
DE	Saarlouis
DE	Amberg, Kreisfreie Stadt
DE	Kaiserslautern, Kreisfreie Stadt
DE	Ansbach, Landkreis
DE	Cham
FR	Eure
SK	Presovsky kraj
DE	Heidelberg, Stadtkreis
DE	Neunkirchen
DE	Neumarkt i. d. OPf.
FR	Calvados
DE	Hohenlohekreis
FR	Marne
DE	Saarpfalz-Kreis
DE	Neustadt an der Weinstrasse, Kreisfreie Stadt
DE	Schwabisch Hall
DE	Roth
DE	Heilbronn, Landkreis
DE	Sudwestpfalz
DE	Stadtverband Saarbrucken
DE	Speyer, Kreisfreie Stadt
DE	Schwabach, Kreisfreie Stadt
DE	Sudliche Weinstrasse
DE	Ansbach, Kreisfreie Stadt
SK	Trenciansky kraj
DE	Zweibrucken, Kreisfreie Stadt
DE	Germersheim
DE	Karlsruhe, Landkreis
FR	Val-d'Oise
DE	Pirmasens, Kreisfreie Stadt
DE	Landau in der Pfalz, Kreisfreie Stadt
DE	Regensburg, Landkreis
DE	Heilbronn, Stadtkreis
DE	Weissenburg-Gunzenhausen
DE	Regen
DE	Straubing-Bogen
FR	Seine-et-Marne
DE	Karlsruhe, Stadtkreis
DE	Eichstatt
FR	Yvelines
DE	Rems-Murr-Kreis
FR	Bas-Rhin
DE	Regensburg, Kreisfreie Stadt
DE	Ludwigsburg
DE	Enzkreis
DE	Ostalbkreis
DE	Donau-Ries
DE	Kelheim
AT	Waldviertel
SK	Kosicky kraj
FR	Seine-Saint-Denis
DE	Freyung-Grafenau
DE	Rastatt
FR	Orne
DE	Deggendorf
FR	Hauts-de-Seine
SK	Banskobystricky kraj
FR	Eure-et-Loir
DE	Pforzheim, Stadtkreis
DE	Straubing, Kreisfreie Stadt
FR	Paris
FR	Cotes-d'Armor
SK	Trnavsky kraj
AT	Weinviertel
DE	Stuttgart, Stadtkreis
DE	Boblingen
FR	Val-de-Marne
DE	Baden-Baden, Stadtkreis
DE	Calw
DE	Ingolstadt, Kreisfreie Stadt
DE	Neuburg-Schrobenhausen
DE	Pfaffenhofen a. d. Ilm
DE	Dingolfing-Landau
DE	Esslingen
DE	Heidenheim
DE	Goppingen
FR	Essonne
DE	Landshut, Landkreis
AT	Muhlviertel
DE	Passau, Landkreis
DE	Dillingen a.d. Donau
FR	Finistere
DE	Ortenaukreis
FR	Aube
SK	Nitriansky kraj
FR	Ille-et-Vilaine
FR	Haute-Marne
SK	Bratislavsky kraj
DE	Freudenstadt
DE	Augsburg, Landkreis
DE	Alb-Donau-Kreis
DE	Tubingen, Landkreis
DE	Aichach-Friedberg
DE	Freising
DE	Rottal-Inn
DE	Passau, Kreisfreie Stadt
DE	Reutlingen
AT	Wiener Umland/Nordteil
DE	Landshut, Kreisfreie Stadt
AT	Innviertel
HU	Borsod-Abauj-Zemplen
FR	Mayenne
DE	Gunzburg
FR	Vosges
FR	Sarthe
AT	Linz-Wels
DE	Neu-Ulm
DE	Ulm, Stadtkreis
DE	Augsburg, Kreisfreie Stadt
DE	Dachau
DE	Erding
DE	Muhldorf a. Inn
HU	Szabolcs-Szatmar-Bereg
DE	Zollernalbkreis
DE	Rottweil
FR	Yonne
AT	Sankt Polten
AT	Mostviertel-Eisenwurzen
DE	Altotting
FR	Loiret
AT	Wien
FR	Haut-Rhin
DE	Munchen, Landkreis
DE	Furstenfeldbruck
DE	Biberach
DE	Sigmaringen
RO	Botosani
DE	Emmendingen
HU	Nograd
DE	Munchen, Kreisfreie Stadt
DE	Landsberg a. Lech
DE	Unterallgau
DE	Ebersberg
FR	Morbihan
DE	Schwarzwald-Baar-Kreis
DE	Tuttlingen
AT	Wiener Umland/Sudteil
DE	Traunstein
HU	Heves
DE	Rosenheim, Landkreis
DE	Starnberg
AT	Steyr-Kirchdorf
AT	Traunviertel
FR	Loir-et-Cher
RO	Satu Mare
AT	Nordburgenland
DE	Breisgau-Hochschwarzwald
DE	Ostallgau
AT	Niederosterreich-Sud
DE	Freiburg im Breisgau, Stadtkreis
HU	Pest
DE	Memmingen, Kreisfreie Stadt
AT	Salzburg und Umgebung
FR	Cote-d'Or
FR	Haute-Saone
HU	Gyor-Moson-Sopron
RO	Maramures
DE	Ravensburg
RO	Suceava
DE	Bad Tolz-Wolfratshausen
HU	Hajdu-Bihar
DE	Berchtesgadener Land
DE	Weilheim-Schongau
DE	Miesbach
DE	Konstanz
DE	Kaufbeuren, Kreisfreie Stadt
DE	Rosenheim, Kreisfreie Stadt
DE	Bodenseekreis
DE	Lorrach
DE	Oberallgau
DE	Waldshut
FR	Loire-Atlantique
AT	Ostliche Obersteiermark
FR	Territoire de Belfort
HU	Komarom-Esztergom
FR	Maine-et-Loire
CH	Schaffhausen
DE	Kempten (Allgau), Kreisfreie Stadt
AT	Liezen
AT	Tiroler Unterland
DE	Garmisch-Partenkirchen
FR	Indre-et-Loire
CH	Thurgau
CH
DE	Lindau (Bodensee)
HU	Jasz-Nagykun-Szolnok
AT	Pinzgau-Pongau
AT	Mittelburgenland
FR	Cher
CH	Aargau
HU	Budapest
RO	Bistrita-Nasaud
CH	Basel-stadt
RO	Bihor
AT	Rheintal-Bodenseegebiet
RO	Iasi
FR	Nievre
FR	Doubs
HU	Fejer
AT	Oststeiermark
AT	Ausserfern
CH	Basel-landschaft
CH	St. Gallen
CH	Jura
AT	Bludenz-Bregenzer Wald
CH	Solothurn
HU	Veszprem
CH	Appenzell A. Rh.
AT	Westliche Obersteiermark
HU	Vas
RO	Salaj
AT	Sudburgenland
AT	Innsbruck
AT	Tiroler Oberland
CH	Appenzell I. Rh.
RO	Cluj
AT	Graz
RO	Neamt
CH	Bern
FR	Jura
AT	Lungau
CH	Luzern
FR	Indre
LI	Liechtenstein
CH	Zug
HU	Bekes
CH	Schwyz
AT	West- und Sudsteiermark
RO	Harghita
FR	Vienne
CH	Glarus
CH	Neuchatel
AT	Osttirol
FR	Saone-et-Loire
RO	Mures
HU	Bacs-Kiskun
AT	Oberkarnten
FR	Deux-Sevres
IT	Bolzano-Bozen
FR	Vendee
AT	Unterkarnten
CH	Graubunden
HU	Zala
CH	Freiburg
CH	Nidwalden
RO	Vaslui
CH	Uri
CH	Obwalden
HU	Somogy
CH	Vaud
SI	Pomurska
HU	Tolna
RO	Bacau
HU	Csongrad
FR	Allier
AT	Klagenfurt-Villach
SI	Podravska
RO	Arad
IT	Belluno
SI	Koroska
CH	Valais
IT	Udine
IT	Sondrio
CH	Ticino
RO	Alba
HR	Medjimurska zupanija
IT	Trento
SI	Gorenjska
FR	Ain
SI	Savinjska
IT	Verbano-Cusio-Ossola
FR	Creuse
SI	Goriska
HU	Baranya
IT	Pordenone
FR	Haute-Savoie
HR	Varazdinska zupanija
FR	Haute-Vienne
FR	Charente-Maritime
SI	Osrednjeslovenska
IT	Brescia
HR	Koprivnicko-krizevacka zupanija
RO	Hunedoara
CH	Geneve
FR	Rhone
RO	Sibiu
HR	Krapinsko-zagorska zupanija
RO	Covasna
FR	Loire
FR	Puy-de-Dome
IT	Como
SI	Zasavska
RO	Vrancea
RO	Brasov
RO	Timis
RO	Galati
IT	Lecco
FR	Charente
IT	Varese
IT	Bergamo
SI	Spodnjeposavska
HR	Bjelovarsko-bilogorska zupanija
IT	Treviso
HR	Zagrebacka zupanija
IT	Gorizia
SI	Jugovzhodna Slovenija
IT	Vicenza
HR	Viroviticko-podravska zupanija
IT	Valle d'Aosta/Vallee d'Aoste
HR	Grad Zagreb
IT	Vercelli
FR	Savoie
HR	Osjecko-baranjska zupanija
SI	Notranjsko-kraska
FR	Isere
IT	Novara
SI	Obalno-kraska
IT	Venezia
IT	Verona
IT	Trieste
RO	Buzau
FR	Correze
IT	Biella
IT	Milano
FR	Dordogne
IT	Padova
HR	Primorsko-goranska zupanija
HR	Sisacko-moslavacka zupanija
RO	Caras-Severin
RO	Arges
IT	Torino
RO	Valcea
HR	Pozesko-slavonska zupanija
FR	Gironde
RO	Prahova
HR	Istarska zupanija
IT	Cremona
RO	Braila
HR	Vukovarsko-srijemska zupanija
FR	Cantal
IT	Lodi
RO	Tulcea
RO	Dambovita
IT	Mantova
FR	Haute-Loire
IT	Pavia
HR	Brodsko-posavska zupanija
FR	Ardeche
RO	Gorj
FR	Drome
IT	Alessandria
IT	Rovigo
IT	Piacenza
IT	Asti
FR	Hautes-Alpes
HR	Licko-senjska zupanija
RO	Mehedinti
FR	Lot
IT	Parma
IT	Reggio nell'Emilia
IT	Ferrara
FR	Lozere
IT	Modena
FR	Aveyron
RO	Olt
RO	Ialomita
IT	Cuneo
IT	Bologna
RO	Constanta
RO	Ilfov
FR	Lot-et-Garonne
RO	Dolj
IT	Genova
FR	Alpes-de-Haute-Provence
IT	Ravenna
RO	Calarasi
RO	Giurgiu
RO	Bucuresti
FR	Landes
IT	Savona
RO	Teleorman
HR	Zadarska zupanija
IT	Massa-Carrara
FR	Gard
IT	La Spezia
FR	Tarn-et-Garonne
FR	Alpes-Maritimes
IT	Forli-Cesena
FR	Vaucluse
IT	Lucca
IT	Firenze
HR	Sibensko-kninska zupanija
BG	Vidin
FR	Tarn
IT	Rimini
IT	Pistoia
BG	Silistra
IT	Imperia
IT	Prato
FR	Gers
BG	Ruse
BG	Dobrich
HR	Splitsko-dalmatinska zupanija
FR	Herault
IT	Pesaro e Urbino
BG	Razgrad
FR	Bouches-du-Rhone
FR	Haute-Garonne
IT	Arezzo
BG	Montana
IT	Pisa
FR	Var
BG	Vratsa
ES	A Coruna
BG	Pleven
ES	Alava
IT	Ancona
BG	Shumen
ES	Albacete
BG	Veliko Tarnovo
IT	Livorno
IT	Perugia
FR	Hautes-Pyrenees
BG	Varna
FR	Pyrenees-Atlantiques
BG	Targovishte
IT	Siena
ES	Alicante / Alacant
IT	Macerata
FR	Aude
ES	Almeria
ES	Asturias
BG	Lovech
FR	Ariege
ES	Avila
IT	Ascoli Piceno
ES	Badajoz
ES	Barcelona
BG	Sofia
ES	Burgos
BG	Gabrovo
IT	Grosseto
ES	Caceres
HR	Dubrovacko-neretvanska zupanija
BG	Sliven
FR	Haute-Corse
BG	Burgas
IT	Terni
ES	Cadiz
FR	Pyrenees-Orientales
BG	Sofia (stolitsa)
BG	Pernik
IT	Teramo
ES	Cantabria
ES	Castellon / Castello
IT	Viterbo
BG	Stara Zagora
BG	Plovdiv
ES	Ceuta
IT	Rieti
BG	Yambol
BG	Kyustendil
ES	Ciudad Real
BG	Pazardzhik
IT	L'Aquila
ES	Cordoba
IT	Pescara
ES	Cuenca
IT	Chieti
FR	Corse-du-Sud
MK	Severoistocen
ES	Eivissa y Formentera
ES	El Hierro
IT	Roma
MK	Skopski
ES	Fuerteventura
BG	Haskovo
MK	Poloski
BG	Blagoevgrad
MK	Istocen
PT	Minho-Lima
ES	Girona
TR	Adana
TR	Adiyaman
IT	Campobasso
MK	Vardarski
TR	Afyon
TR	Agri
PT	Alto Tras-os-Montes
IT	Frosinone
IT	Foggia
BG	Smolyan
IT	Isernia
BG	Kardzhali
MK	Jugozapaden
TR	Aksaray
PT	Cavado
MK	Jugoistocen
GR	Achaia
TR	Amasya
IT	Latina
PT	Ave
PT	Tamega
MK	Pelagoniski
TR	Ankara
ES	Gran Canaria
TR	Antalya
ES	Granada
TR	Ardahan
TR	Artvin
GR	Aitoloakarnania
TR	Aydin
TR	Balikesir
IT	Caserta
IT	Benevento
PT	Grande Porto
PT	Douro
GR	Argolida
GR	Arkadia
IT	Bari
ES	Guadalajara
GR	Arta
GR	Attiki
TR	Bartin
ES	Guipuzcoa
TR	Batman
ES	Huelva
IT	Avellino
IT	Olbia-Tempio
TR	Bayburt
GR	Chalkidiki
TR	Bilecik
GR	Chania
ES	Huesca
ES	Jaen
TR	Bingol
IT	Potenza
TR	Bitlis
TR	Bolu
TR	Burdur
TR	Bursa
TR	Canakkale
TR	Cankiri
PT	Entre Douro e Vouga
PT	Beira Interior Norte
TR	Corum
PT	Dao-Lafoes
IT	Napoli
GR	Chios
PT	Baixo Vouga
IT	Sassari
TR	Denizli
GR	Dodekanisos
TR	Diyarbakir
IT	Brindisi
IT	Salerno
IT	Matera
IT	Taranto
TR	Duzce
ES	La Gomera
PT	Serra da Estrela
GR	Drama
TR	Edirne
GR	Evros
GR	Evrytania
IT	Nuoro
TR	Elazig
ES	La Palma
GR	Evvoia
TR	Erzincan
TR	Erzurum
GR	Florina
TR	Eskisehir
TR	Gaziantep
TR	Giresun
PT	Baixo Mondego
IT	Lecce
PT	Pinhal Interior Norte
ES	La Rioja
TR	Gumushane
IT	Oristano
PT	Cova da Beira
GR	Fokida
TR	Hakkari
PT	Beira Interior Sul
ES	Lanzarote
GR	Fthiotida
TR	Hatay
IT	Ogliastra
GR	Grevena
TR	Icel
IT	Cosenza
TR	Igdir
ES	Leon
TR	Isparta
PT	Pinhal Interior Sul
PT	Pinhal Litoral
TR	Istanbul
ES	Lleida
ES	Lugo
IT	Cagliari
TR	Izmir
GR	Ileia
PT	Medio Tejo
GR	Imathia
GR	Ioannina
TR	Kahramanmaras
IT	Medio Campidano
PT	Oeste
PT	Alto Alentejo
GR	Irakleio
TR	Karabuk
ES	Madrid
GR	Karditsa
GR	Kastoria
TR	Karaman
IT	Crotone
PT	Leziria do Tejo
IT	Carbonia-Iglesias
TR	Kars
ES	Malaga
ES	Mallorca
TR	Kastamonu
GR	Kavala
TR	Kayseri
TR	Kilis
GR	Kefallinia
TR	Kirikkale
TR	Kirklareli
TR	Kirsehir
GR	Kerkyra
GR	Kilkis
TR	Kocaeli
IT	Catanzaro
TR	Konya
GR	Korinthia
TR	Kutahya
ES	Melilla
PT	Grande Lisboa
TR	Malatya
GR	Kozani
PT	Alentejo Central
TR	Manisa
TR	Mardin
ES	Menorca
GR	Lakonia
PT	Peninsula de Setubal
IT	Vibo Valentia
GR	Larisa
ES	Murcia
ES	Navarra
TR	Mugla
GR	Lasithi
GR	Lefkada
TR	Mus
IT	Reggio di Calabria
TR	Nevsehir
PT	Alentejo Litoral
ES	Ourense
TR	Nigde
TR	Ordu
GR	Lesvos
TR	Osmaniye
TR	Rize
GR	Magnisia
GR	Messinia
PT	Baixo Alentejo
IT	Messina
TR	Sakarya
IT	Palermo
TR	Samsun
ES	Palencia
ES	Pontevedra
IT	Trapani
GR	Pella
TR	Sanliurfa
GR	Pieria
ES	Salamanca
TR	Siirt
IT	Catania
GR	Preveza
ES	Segovia
IT	Enna
GR	Rethymni
GR	Rodopi
TR	Sinop
TR	Sirnak
GR	Samos
TR	Sivas
IT	Caltanissetta
IT	Agrigento
TR	Tekirdag
TR	Tokat
TR	Trabzon
TR	Tunceli
TR	Usak
PT	Algarve
GR	Serres
IT	Siracusa
TR	Van
TR	Yalova
GR	Thesprotia
ES	Sevilla
IT	Ragusa
ES	Soria
TR	Yozgat
TR	Zonguldak
GR	Thessaloniki
	Cyclades
	Cyclades
	Cyclades
	Cyclades
	Cyclades
MT	Gozo and Comino / Ghawdex u Kemmuna
MT	Malta
ES	Tarragona
GR	Trikala
CY	Kypros/Kibris
GR	Voiotia
GR	Xanthi
GR	Zakynthos
ES	Tenerife
PT	Regiao Autonoma da Madeira
ES	Teruel
ES	Toledo
ES	Valencia / Valencia
ES	Valladolid
ES	Vizcaya
ES	Zamora
ES	Zaragoza
