# Supplementary material for: History vs. legend: Retracing invasion and spread of Oxalis pes-caprae L. in Europe and the Mediterranean area
Source: PLoS One. 2017 Dec 29;12(12):e0190237. doi: 10.1371/journal.pone.0190237 (PMC5747460; doi:10.1371/journal.pone.0190237)
Supplement: S3 Table — Data on amplification of 6 universal plastidial microsatellites. The position of the loci in the plastome, the repeated sequences at each locus, the sequences of the primers used for amplifying the loci, the original annealing temperature and the dimension of the microsatellite in tobacco as in Weising and Gardner [35] are summarized. (XLSX) [file pone.0190237.s003.xlsx]

## Sheet: Foglio1
Code	Position	Repeated nucleotides	Primer sequence	Ta (°C)	Dimension in tobacco (bp)
ccmp1	trnK intron	(T)10	5'-CAGGTAAACTTCTCAACGGA-3'	58	139
			5'-CCGAAGTCAAAAGAGCGATT-3'	58
ccmp2	5' to trnS	(A)11	5'-GATCCCGGACGTAATCCTG-3’	60	189
			5'-ATCGTACCGAGGGTTCGAAT-3'	60
ccmp3	trnG intron	(T)11	5'-CAGACCAAAAGCTGACATAG-3'	58	112
			5'-GTTTCATTCGGCTCCTTTAT-3'	56
ccmp4	atpF inton	(T)13	5'-AATGCTGAATCGAYGACCTA-3'	60	126
			5'-CCAAAATATTBGGAGGACTCT-3'	58
ccmp5	ORF 77-ORF82 intergenic	(T)5C(T)17	5'-CGATGCATATGTAGAAAGCC-3'	58	103
			5'-CATTACGTGCGACTATCTCC-3'	60
ccmp6	rpl20-rpl12 intergenic	(T)6C(T)14	5'-TTGGCTACTCTAACCTTCCC-3'	60	77
			5'-TTCTTTCTTATTTCGCAGDGAA-3'	58
Legend: After Weising and Gardner (1999). Locus code, position of the locus in the plastome, repeated sequences, primers sequences, Ta (°C)=Original annealing temperature (°C), dimension of the microsatellite in tobacco.
